# Supplementary material for: Influence of Positive and Threatening Awe on Pro-Environmental Behavior: The Mediating Role of Connection to Nature
Source: Behav Sci (Basel). 2025 May 16;15(5):686. doi: 10.3390/bs15050686 (PMC12109501; doi:10.3390/bs15050686)
Supplement: Supplementary file 1 [file behavsci-15-00686-s001.zip]

Archive with 1 entries (1 files):
- behavsci-3494371-supplementary.pdf
